# Supplementary material for: High Tartronic Acid Content Germplasms Screening of Cucumber and Its Response to Exogenous Agents
Source: Foods. 2024 May 10;13(10):1484. doi: 10.3390/foods13101484 (PMC11120510; doi:10.3390/foods13101484)
Supplement: Supplementary file 1 [file foods-13-01484-s001.zip]

Archive with 1 entries (1 files):
- foods-2991819-supplementary.pdf
